# Supplementary material for: Development and ELISA Characterization of Antibodies against the Colistin, Vancomycin, Daptomycin, and Meropenem: A Therapeutic Drug Monitoring Approach
Source: Antibiotics (Basel). 2024 Jun 27;13(7):600. doi: 10.3390/antibiotics13070600 (PMC11273741; doi:10.3390/antibiotics13070600)
Supplement: Supplementary file 1 [file antibiotics-13-00600-s001.zip]

Archive with 4 entries (4 files):
- Figure S1.pdf
- Figure S2.pdf
- Table S1. Bioconjugates obtained according hapten and protein combination and conjugation methodology employed.pdf
- Table S2. Concentrations chosen to perform competitive ELISA with homologous competitors.pdf
